# Supplementary material for: NAP1L1 Functions as a Novel Prognostic Biomarker Associated With Macrophages and Promotes Tumor Progression by Influencing the Wnt/β-Catenin Pathway in Hepatocellular Carcinoma
Source: Front Genet. 2022 May 19;13:876253. doi: 10.3389/fgene.2022.876253 (PMC9161088; doi:10.3389/fgene.2022.876253)
Supplement: Supplementary file 1 [file DataSheet1.ZIP]

Archive with 24 entries (16 files):
- origin data/
- origin data/flow cytometry/
- origin data/flow cytometry/flow cytometry data/
- origin data/flow cytometry/flow cytometry data/97H/
- origin data/flow cytometry/flow cytometry data/97H/NC.fcs
- origin data/flow cytometry/flow cytometry data/97H/NC.pdf
- origin data/flow cytometry/flow cytometry data/97H/Si1.fcs
- origin data/flow cytometry/flow cytometry data/97H/Si1.pdf
- origin data/flow cytometry/flow cytometry data/97H/Si2.fcs
- origin data/flow cytometry/flow cytometry data/97H/Si2.pdf
- origin data/flow cytometry/flow cytometry data/Huh7/
- origin data/flow cytometry/flow cytometry data/Huh7/NC.fcs
- origin data/flow cytometry/flow cytometry data/Huh7/NC.pdf
- origin data/flow cytometry/flow cytometry data/Huh7/Si1.fcs
- origin data/flow cytometry/flow cytometry data/Huh7/Si1.pdf
- origin data/flow cytometry/flow cytometry data/Huh7/Si2.fcs
- origin data/flow cytometry/flow cytometry data/Huh7/Si2.pdf
- origin data/flow cytometry/gating strategies/
- origin data/flow cytometry/gating strategies/gating strategies.jpg
- origin data/flow cytometry/Huh7cellcycle.csv
- origin data/qRT-PCR/
- origin data/qRT-PCR/RT-PCR Cq Results.xlsx
- origin data/Western blot/
- origin data/Western blot/WB of Figure2 and Figure8.jpg
