# Supplementary material for: NAP1L1 Functions as a Novel Prognostic Biomarker Associated With Macrophages and Promotes Tumor Progression by Influencing the Wnt/β-Catenin Pathway in Hepatocellular Carcinoma
Source: Front Genet. 2022 May 19;13:876253. doi: 10.3389/fgene.2022.876253 (PMC9161088; doi:10.3389/fgene.2022.876253)
Supplement: Supplementary file 1 [file DataSheet1.ZIP › origin data/flow cytometry/Huh7cellcycle.csv]

	G1	S	G2
NC	70.42	16.37	13.21
shNAP1L1#1	64.33	15.3	20.37
shNAP1L1#2	64.32	14.01	21.67
