# Supplementary material for: NAP1L1 Functions as a Novel Prognostic Biomarker Associated With Macrophages and Promotes Tumor Progression by Influencing the Wnt/β-Catenin Pathway in Hepatocellular Carcinoma
Source: Front Genet. 2022 May 19;13:876253. doi: 10.3389/fgene.2022.876253 (PMC9161088; doi:10.3389/fgene.2022.876253)
Supplement: Supplementary file 1 [file DataSheet1.ZIP › origin data/qRT-PCR/RT-PCR Cq Results.xlsx]

## Sheet: 0
	Well	Fluor	Target	Content	Sample	Biological Set Name	Cq	Cq Mean	Cq Std. Dev	Starting Quantity (SQ)	Log Starting Quantity	SQ Mean	SQ Std. Dev	Set Point	Well Note
	A02	SYBR	NAP1L1	Unkn	Hep-G2		19.0635	19.0635	0				0	60
	B02	SYBR	NAP1L1	Unkn	Hep-G2		19.0262	19.0262	0				0	60
	C02	SYBR	NAP1L1	Unkn	Hep-G2		19.171	19.171	0				0	60
	D02	SYBR	GAPDH	Unkn	Hep-G2		16.6699	16.6699	0				0	60
	E02	SYBR	GAPDH	Unkn	Hep-G2		16.5103	16.5103	0				0	60
	F02	SYBR	GAPDH	Unkn	Hep-G2		16.5223	16.5223	0				0	60
	A06	SYBR	NAP1L1	Unkn	Huh7		19.0712	19.0712	0				0	60
	B06	SYBR	NAP1L1	Unkn	Huh7		19.2794	19.2794	0				0	60
	C06	SYBR	NAP1L1	Unkn	Huh7		19.0678	19.0678	0				0	60
	D06	SYBR	GAPDH	Unkn	Huh7		17.3936	17.3936	0				0	60
	E06	SYBR	GAPDH	Unkn	Huh7		17.0917	17.0917	0				0	60
	F06	SYBR	GAPDH	Unkn	Huh7		17.0793	17.0793	0				0	60
	A03	SYBR	NAP1L1	Unkn	MHCC-97H		18.2953	18.2953	0				0	60
	B03	SYBR	NAP1L1	Unkn	MHCC-97H		18.4107	18.4107	0				0	60
	C03	SYBR	NAP1L1	Unkn	MHCC-97H		18.2299	18.2299	0				0	60
	D03	SYBR	GAPDH	Unkn	MHCC-97H		16.0412	16.0412	0				0	60
	E03	SYBR	GAPDH	Unkn	MHCC-97H		15.7139	15.7139	0				0	60
	F03	SYBR	GAPDH	Unkn	MHCC-97H		16.3188	16.3188	0				0	60
	A07	SYBR	NAP1L1	Unkn	MHCC-LM3		19.8775	19.8775	0				0	60
	B07	SYBR	NAP1L1	Unkn	MHCC-LM3		19.8253	19.8253	0				0	60
	C07	SYBR	NAP1L1	Unkn	MHCC-LM3		19.5616	19.5616	0				0	60
	D07	SYBR	GAPDH	Unkn	MHCC-LM3		17.1251	17.1251	0				0	60
	E07	SYBR	GAPDH	Unkn	MHCC-LM3		17.0958	17.0958	0				0	60
	F07	SYBR	GAPDH	Unkn	MHCC-LM3		17.2301	17.2301	0				0	60
	A08	SYBR	NAP1L1	Unkn	MIHA1		23.0021	23.0021	0				0	60
	B08	SYBR	NAP1L1	Unkn	MIHA1		22.9674	22.9674	0				0	60
	C08	SYBR	NAP1L1	Unkn	MIHA1		23.0119	23.0119	0				0	60
	D08	SYBR	GAPDH	Unkn	MIHA1		19.2286	19.2286	0				0	60
	E08	SYBR	GAPDH	Unkn	MIHA1		19.2455	19.2455	0				0	60
	F08	SYBR	GAPDH	Unkn	MIHA1		19.2117	19.2117	0				0	60
	A09	SYBR	NAP1L1	Unkn	MIHA2		22.443	22.443	0				0	60
	B09	SYBR	NAP1L1	Unkn	MIHA2		22.6153	22.6153	0				0	60
	C09	SYBR	NAP1L1	Unkn	MIHA2		22.3858	22.3858	0				0	60
	D09	SYBR	GAPDH	Unkn	MIHA2		18.7413	18.7413	0				0	60
	E09	SYBR	GAPDH	Unkn	MIHA2		18.6832	18.6832	0				0	60
	F09	SYBR	GAPDH	Unkn	MIHA2		18.8035	18.8035	0				0	60
	A05	SYBR	NAP1L1	Unkn	PRF5		19.3121	19.3121	0				0	60
	B05	SYBR	NAP1L1	Unkn	PRF5		19.3419	19.3419	0				0	60
	C05	SYBR	NAP1L1	Unkn	PRF5		19.2534	19.2534	0				0	60
	D05	SYBR	GAPDH	Unkn	PRF5		16.3319	16.3319	0				0	60
	E05	SYBR	GAPDH	Unkn	PRF5		16.3109	16.3109	0				0	60
	F05	SYBR	GAPDH	Unkn	PRF5		16.4905	16.4905	0				0	60

## Sheet: Run Information
File Name	admin_2021-03-25 01-36-16_BR001551.pcrd
Created By User	admin
Notes
ID
Run Started	09/22/2021 17:36:42 UTC
Run Ended	09/22/2021 18:50:42 UTC
Sample Vol	20
Lid Temp	105
Protocol File Name	CYK 2021-01-15.prcl
Plate Setup File Name	Quick Plate_96 wells_SYBR Only.pltd
Base Serial Number	BR001551
Optical Head Serial Number	788BR01539
CFX Maestro Version	2.1.1022.0523.
