# Supplementary material for: NAP1L1 Functions as a Novel Prognostic Biomarker Associated With Macrophages and Promotes Tumor Progression by Influencing the Wnt/β-Catenin Pathway in Hepatocellular Carcinoma
Source: Front Genet. 2022 May 19;13:876253. doi: 10.3389/fgene.2022.876253 (PMC9161088; doi:10.3389/fgene.2022.876253)
Supplement: Supplementary file 2 [file DataSheet2.ZIP]

Archive with 10 entries (9 files):
- supplementary figure/
- supplementary figure/Supplement Figure 1.jpg
- supplementary figure/Supplement Figure 2.jpg
- supplementary figure/Supplement Figure 3.jpg
- supplementary figure/Supplement Figure 4.jpg
- supplementary figure/Supplement Figure 4.psd
- supplementary figure/Supplement Figure 5.jpg
- supplementary figure/Supplement Figure 6.jpg
- supplementary figure/Supplement Figure 7.jpg
- supplementary figure/Supplement Figure legends.docx
